# Supplementary material for: Synthesis and Evaluation of Phenyltriazole-Deoxynojirimycin Hybrids as Potent α-Glucosidase Inhibitors
Source: Molecules. 2024 Oct 26;29(21):5062. doi: 10.3390/molecules29215062 (PMC11547804; doi:10.3390/molecules29215062)
Supplement: Supplementary file 1 [file molecules-29-05062-s001.zip]

Archive with 1 entries (1 files):
- molecules-3238045-supplementary.pdf
